# Supplementary material for: Larger Acute Phase Reactions Are Associated with Immunogenicity of an Adjuvanted Recombinant Receptor Binding Domain Protein Vaccine Against SARS-CoV-2 in Rhesus Monkeys
Source: Vaccines (Basel). 2026 Jun 11;14(6):523. doi: 10.3390/vaccines14060523 (PMC13308342; doi:10.3390/vaccines14060523)
Supplement: Supplementary file 1 [file vaccines-14-00523-s001.zip]

Archive with 1 entries (1 files):
- vaccines-4303508-supplementary.pdf
